# Supplementary material for: Progression of Untreated Mild Aortic Valve Disease in Patients Undergoing Rheumatic Mitral Valve Surgery: A Meta-Analysis of Reconstructed Time-to-Event Data
Source: J Cardiovasc Dev Dis. 2025 Oct 28;12(11):426. doi: 10.3390/jcdd12110426 (PMC12653701; doi:10.3390/jcdd12110426)
Supplement: Supplementary file 1 [file jcdd-12-00426-s001.zip]

Archive with 1 entries (1 files):
- jcdd-3942553-supplementary.pdf
